# Supplementary material for: A biomechanical, micro-computertomographic and histological analysis of the influence of diclofenac and prednisolone on fracture healing in vivo
Source: BMC Musculoskelet Disord. 2016 Sep 5;17(1):383. doi: 10.1186/s12891-016-1241-2 (PMC5011804; doi:10.1186/s12891-016-1241-2)
Supplement: Additional file 1: — μCT diclo, μCt pred, μCT control, biomech diclo, biomech pred, biomech control. Description of data: single values, mean and median. (XLSX 42 kb) [file 12891_2016_1241_MOESM1_ESM.xlsx]

## Sheet: µCT diclo
Rating	Ratte	Gruppe	Therapie	BV	Dichte [mg HA/ccm]	BMC	TRI-SMI	DA	BS	DT-Tb.Th*
+	1	A	Diclo	46.8203	626.603	29.3377	0.9238	1.128	1330.98	0.0906
+	3	A	Diclo	49.8463	619.369	30.8732	-1.2952	1.1296	1135.99	0.0976
+	7	A	Diclo	40.5096	616.192	24.9617	0.5123	1.1127	1117.45	0.0904
+	8	A	Diclo	18.0408	764.67	13.7952	0.0291	1.1655	874.596	0.0981
+	20	A	Diclo	54.4598	641.337	34.927	0.5986	1.1838	1521.45	0.0905
+	44	A	Diclo	49.8115	618.839	30.8253	-0.1213	1.1211	1241.11	0.0948
+	77	A	Diclo	69.8361	649.718	45.3737	-0.0883	1.2016	1753.67	0.0942
				47.0463	648.104	30.0134	0.0798571	1.1489	1282.18	0.0937429
				49.8115	626.603	30.8253	0.0291	1.1296	1241.11	0.0942

## Sheet: µCT pred
Rating	Ratte	Gruppe	Therapie	BV	Dichte [mg HA/ccm]	BMC	TRI-SMI	DA	BS	DT-Tb.Th*
+	35	A	Prednisolon	41.7527	658.364	27.4884	-1.0675	1.2388	918.869	0.0996
+	36	A	Prednisolon	83.9609	630.308	52.9276	-2.2519	1.1337	1692.99	0.1029
+	40	A	Prednisolon	78.636	644.424	50.6749	-0.9619	1.1381	1780.39	0.0985
+	63	A	Prednisolon	91.8311	643.542	59.0971	-0.8268	1.1874	2103.09	0.1012
+	76	A	Prednisolon	71.7403	632.779	45.3957	-2.1556	1.1635	1469.75	0.1031
+	79	A	Prednisolon	74.8162	642.954	48.1033	-0.5543	1.1789	1747.69	0.0869
				73.7895	642.062	47.2812	-1.303	1.1734	1618.8	0.0987
				76.7261	643.248	49.3891	-1.0147	1.1712	1720.34	0.1004

## Sheet: µCT control
Rating	Ratte	Gruppe	Therapie	BV	Dichte [mg HA/ccm]	BMC	TRI-SMI	DA	BS	DT-Tb.Th*
+	4	A	Kontrolle	50.9403	653.865	33.308	-0.3234	1.2206	1221.79	0.0973
+	5	A	Kontrolle	74.5005	625.368	46.5902	-0.447	1.1217	1796.58	0.098
+	6	A	Kontrolle	49.3737	646.983	31.9439	1.1946	1.2419	1412.43	0.0933
+	21	A	Kontrolle	69.9463	644.601	45.0874	-1.9098	1.1894	1463.6	0.1012
+	65	A	Kontrolle	88.6593	617.604	54.7563	0.0314	1.1352	2174.68	0.1
+	86	A	Kontrolle	69.6971	624.486	43.5248	0.1071	1.1555	1751.93	0.0998
				67.1862	635.484	42.5351	-0.224517	1.17738	1636.83	0.0982667
				69.8217	634.984	44.3061	-0.146	1.17245	1607.77	0.0989

## Sheet: biomech diclo
Rating	Ratte	Gruppe	Therapie	Makroskopie Entnahme Fraktur	Biomech Versuch Beurteilung	Biomech Versuch Fmax	Biomech Kontr Fmax	Biomech Versuch Stiffness	Biomech Kontr Stiffness	Fmax relativ	Stiffness relativ
+	11	B	Diclo	o.p.B.	Fraktur	79.14	229.36	74.4	609.7	0.345047	0.122027
+	12	B	Diclo	o.p.B.	Fraktur	48.72	262.95	90.95	703.22	0.185282	0.129334
+	30	B	Diclo	o.p.B.	Fraktur	18.42	215.26	10.24	537.1	0.0855709	0.0190654
+	31	B	Diclo	o.p.B.	Fraktur	100.12	220.2	44.16	419.13	0.454678	0.105361
+	37	B	Diclo	o.p.B.	Fraktur	69.73	175.45	75.33	212.69	0.397435	0.354177
+	43	B	Diclo	o.p.B.	Fraktur	73.05	199.47	95.43	477.67	0.36622	0.199782
+	46	B	Diclo	o.p.B.	Fraktur	62.93	190.35	27.05	499.3	0.330602	0.0541758
+	70	B	Diclo	o.p.B.	Fraktur	43.63	199.25	40.92	459.23	0.218971	0.0891057
						61.9675	211.536	57.31	489.755	0.297976	0.134129
						66.33	207.365	59.28	488.485	0.337824	0.113694

## Sheet: biomech pred
Rating	Ratte	Gruppe	Therapie	Makroskopie Entnahme Fraktur	Biomech Versuch Beurteilung	Biomech Versuch Fmax	Biomech Kontr Fmax	Biomech Versuch Stiffness	Biomech Kontr Stiffness	Fmax relativ	Stiffness relativ
+	50	B	Prednisolon	o.p.B.	Fraktur	27.69	169.14	60.74	480.06	0.163711	0.126526
+	51	B	Prednisolon	o.p.B.	Fraktur	71	175.25	146.25	468.42	0.405136	0.31222
+	52	B	Prednisolon	o.p.B.	Fraktur	31.47	174.5	46.24	545.79	0.180344	0.0847212
+	55	B	Prednisolon	o.p.B.	Fraktur	46.92	186.67	42.34	430.75	0.251353	0.0982937
+	56	B	Prednisolon	o.p.B.	Fraktur	43.12	155.08	31.07	332.7	0.27805	0.0933874
+	64	B	Prednisolon	o.p.B.	Fraktur	40.6	192.99	56.7	507.3	0.210374	0.111768
+	68	B	Prednisolon	o.p.B.	Fraktur	46.28	188.43	97.75	420.71	0.245608	0.232345
+	69	B	Prednisolon	o.p.B.	Fraktur	51.01	175.78	50.21	487.28	0.290192	0.103041
+	73	B	Prednisolon	o.p.B.	Fraktur	70.97	229.68	86.54	553.23	0.308995	0.156427
+	74	B	Prednisolon	o.p.B.	Fraktur	130.05	197.7	238.93	433.37	0.657815	0.55133
+	90	B	Prednisolon	o.p.B.	Fraktur	38.17	165.41	96.2	408.71	0.23076	0.235375
						54.2982	182.785	86.6336	460.756	0.29294	0.191403
						46.28	175.78	60.74	468.42	0.251353	0.126526

## Sheet: biomech control
Rating	Ratte	Gruppe	Therapie	Makroskopie Entnahme Fraktur	Biomech Versuch Beurteilung	Biomech Versuch Fmax	Biomech Kontr Fmax	Biomech Versuch Stiffness	Biomech Kontr Stiffness	Fmax relativ	Stiffness relativ
+	9	B	Kontrolle	o.p.B.	Fraktur	170.75	285.93	135.29	806.91	0.597174	0.167664
+	13	B	Kontrolle	o.p.B.	Fraktur	62.01	235.44	114.41	642.91	0.263379	0.177956
+	15	B	Kontrolle	o.p.B.	Fraktur	127.25	210.63	201.72	503.24	0.60414	0.400843
+	17	B	Kontrolle	o.p.B.	Fraktur	79.76	199.14	301.63	481.71	0.400522	0.626165
+	29	B	Kontrolle	o.p.B.	Fraktur	52.45	224.15	49.9333	396.621	0.233995	0.125897
+	33	B	Kontrolle	o.p.B.	Fraktur	98.8	193.29	186.47	545.91	0.511149	0.341576
+	34	B	Kontrolle	o.p.B.	Fraktur	23.25	143.43	35.9	381.03	0.1621	0.0942183
+	42	B	Kontrolle	o.p.B.	Fraktur	46.22	184.18	100.15	470.5	0.25095	0.212859
+	75	B	Kontrolle	o.p.B.	Fraktur	47.03	217.73	107.76	579.7	0.216001	0.185889
+	84	B	Kontrolle	o.p.B.	Fraktur	80.6	180.37	79.97	388.29	0.446859	0.205954
+	88	B	Kontrolle	o.p.B.	Fraktur	66	233.3	33.61	440.06	0.282898	0.0763759
						77.6473	209.781	122.44	512.444	0.360833	0.237763
						66	210.63	107.76	481.71	0.282898	0.185889
